# Supplementary material for: From Virtual Reconstruction to Additive Manufacturing: Application of Advanced Technologies for the Integration of a 17th-Century Wooden Ciborium
Source: Materials (Basel). 2023 Feb 8;16(4):1424. doi: 10.3390/ma16041424 (PMC9965309; doi:10.3390/ma16041424)
Supplement: Supplementary file 1 [file materials-16-01424-s001.zip]

Archive with 1 entries (1 files):
- materials-2164299-supplementary.pdf
